# Supplementary material for: Maintenance BEZ235 Treatment Prolongs the Therapeutic Effect of the Combination of BEZ235 and Radiotherapy for Colorectal Cancer
Source: Cancers (Basel). 2019 Aug 19;11(8):1204. doi: 10.3390/cancers11081204 (PMC6721476; doi:10.3390/cancers11081204)
Supplement: Supplementary file 1 [file cancers-11-01204-s001.zip]

Archive with 7 entries (6 files):
- Supplementary Figure 1 to 6/
- Supplementary Figure 1 to 6/Supplementary Figure 1 cancers-485053.pdf
- Supplementary Figure 1 to 6/Supplementary Figure 2 cancers-485053.pdf
- Supplementary Figure 1 to 6/Supplementary Figure 3 cancers-485053.pdf
- Supplementary Figure 1 to 6/Supplementary Figure 4 cancers-485053.pdf
- Supplementary Figure 1 to 6/Supplementary Figure 5 cancers-485053.pdf
- Supplementary Figure 1 to 6/Supplementary Figure 6 cancers-485053.pdf
